# Supplementary material for: Genetic variation in polyploid forage grass: Assessing the molecular genetic variability in the Paspalum genus
Source: BMC Genet. 2013 Jun 8;14:50. doi: 10.1186/1471-2156-14-50 (PMC3682885; doi:10.1186/1471-2156-14-50)
Supplement: Additional file 1 — Accessions from thePaspalumcollection used in the whole germplasm analysis. Accessions from the Paspalum collection used in the whole germplasm analysis. The ID, BRA code, species, botanical groups, origin, chromosome numbers and the reference for the chromosome number determination are shown [23,31,32,114,122-126]. [file 1471-2156-14-50-S1.xlsx]

## Sheet: Additional file 1
Additional file 1 - Accessions from the Paspalum collection used in this study.
The ID, BRA code, species, botanical groups, origin, chromosome number and reference for the determination of the chromosome number are shown.
ID	BRA CODE		SPECIES	BOTANICAL GROUP	ORIGIN	CHROMOSOME NUMBER	REFERENCE FOR THE DETERMINATION OF THE CHROMOSOME NUMBER
3	BRA-007528		P. indecorum	CAESPITOSA	S. Antônio das Missões (RS), Brazil	NA
6	BRA-006211		P. indecorum	CAESPITOSA	Santana do Livramento (RS), Brazil	NA
7	BRA-020966		P. indecorum	CAESPITOSA	São Luiz Gonzaga (RS), Brazil	2n=20	Pozzobon et al. [32]
8	BRA-015067		P. maritimum	CAESPITOSA	Oiapoque (AP), Brazil	2n=40	Adamowski et al. [114]; Pagliarini et al. [122]
9	BRA-015059		P. maritimum	CAESPITOSA	Ferreira Gomes (AP), Brazil	2n=40	Adamowski et al. [114]; Pagliarini et al. [122]
10	BRA-015041		P. maritimum	CAESPITOSA	Macapá (AP), Brazil	2n=40	Adamowski et al. [114]; Pagliarini et al. [122]
12	BRA-022721		P. conjugatum	CONJUGATA	Goiânia (GO), Brazil	2n=40
14	BRA-021296		P. corcovadense	CORCOVADENSIA	Xangri-lá (RS), Brazil	NA
15	BRA-021369		P. corcovadense	CORCOVADENSIA	D.Pedro de Alcântara (RS), Brazil	NA
18	BRA-020745		P. dilatatum	DILATATA	Passo Fundo (RS), Brazil	NA
22	BRA-023400		P. pauciciliatum	DILATATA	Ponta Porã (MS), Brazil	NA
23	BRA-009857		P. vaginatum	DISTICHA	Mostardas (RS), Brazil	NA
24	BRA-009989		P. vaginatum	DISTICHA	Laguna (SC), Brazil	NA
28	BRA-020648		P. jesuiticum	LIVIDA	Juiz de Fora (MG), Brazil	NA
31	BRA-021113		P. lividum	LIVIDA	Uruguaiana (RS), Brazil	2n=40	Pozzobon et al. [32]
32	BRA-006378		P. lividum	LIVIDA	São Gabriel (RS), Brazil	2n=40	Adamowski et al. [123]
33	BRA-022276		P. malacophyllum	ANACHYRIS	Correa Pinto (SC), Brazil	NA
34	BRA-023469		P. malacophyllum	ANACHYRIS	Aral Moreira (MS), Brazil	NA
35	BRA-003077		P. malacophyllum	ANACHYRIS	Itumbiara (GO), Brazil	2n=40	Pagliarini et al. [23]; Pagliarini et al. [122]
36	BRA-023540		P. malacophyllum	ANACHYRIS	Japorã (MS), Brazil	NA
38	BRA-020915		P. sp	ANACHYRIS	Vitória das Missões (RS), Brazil	NA
39	BRA-006386		P. lividum	LIVIDA	São Gabriel (RS), Brazil	2n=40	Pozzobon et al. [31]
40	BRA-006491		P. modestum	MODESTA/PLICATULA	Uruguaiana (RS), Brazil	2n=20	Pozzobon et al. [31]
42	BRA-020214		P. palustre	MODESTA/PLICATULA	Porto Murtinho (MS), Brazil	2n=40	Pozzobon et al. [31]
70	BRA-020826		P. juergensii	PANICULATA	Passo Fundo (RS), Brazil	2n=20	Pozzobon et al. [32]
71	BRA-020681		P. juergensii	PANICULATA	Bento Gonçalves (RS), Brazil	NA
72	BRA-022675		P. paniculatum	PANICULATA	BRA-012742A	NA
43	BRA-006289		P. cromyorhizon	NOTATA	Uruguaiana (RS), Brazil	NA
44	BRA-006483		P. cromyorhizon	NOTATA	Uruguaiana (RS), Brazil	NA
45	BRA-009806		P. ionanthum	NOTATA	S. Vitória do Palmar (RS), Brazil	2n=40	Pagliarini et al. [23]; Pagliarini et al. [122]
46	BRA-006092		P. ionanthum	NOTATA	Piratini (RS), Brazil	NA
73	BRA-023299		P. atratum	PLICATULA	Anastácio (MS), Brazil	NA
74	BRA-003913		P. atratum	PLICATULA	Miranda (MS), Brazil	2n=40	Pagliarini et al. [122]; Takayama et al. [124]
75	BRA-023329		P. atratum	PLICATULA	Anastácio (MS), Brazil	NA
76	BRA-009661		P. atratum	PLICATULA	Aquidauana (MS), Brazil	2n=40	Adamowski et al. [114]
77	BRA-022934		P. atratum	PLICATULA	Paranaiba (MS), Brazil	NA
79	BRA-011681		P. atratum	PLICATULA	Campo Belo do Sul (SC), Brazil	NA
80	BRA-009610		P. atratum	PLICATULA	Terenos (MS), Brazil	2n=40	Takayama et al. [124]
81	BRA-023353		P. atratum	PLICATULA	Anastácio (MS), Brazil	NA
82	BRA-023612		P. atratum	PLICATULA	Dourados (MS), Brazil	NA
84	BRA-022993		P. atratum	PLICATULA	Paranaiba (MS), Brazil	NA
85	BRA-010537		P. atratum	PLICATULA	Cáceres (MT), Brazil	2n=40	Pagliarini et al. [122]; Takayama et al. [124]
88	BRA-022390		P. compressifolium	PLICATULA	Arroio dos Ratos (RS), Brazil	NA
89	BRA-011720		P. compressifolium	PLICATULA	Barracão (RS), Brazil	2n=40	Pagliarini et al. [122]
90	BRA-012173		P. compressifolium	PLICATULA	Campos Novos (SC), Brazil	2n=40	Pagliarini et al. [122]
91	BRA-013455		P. compressifolium	PLICATULA	Balsa Nova (PR), Brazil	NA
92	BRA-013030		P. compressifolium	PLICATULA	Campo Largo (PR), Brazil	2n=40	Pagliarini et al. [122]
93	BRA-011282		P. compressifolium	PLICATULA	Passo Fundo (RS), Brazil	2n=40	Adamowski et al. [114]; Pagliarini et al. [122]
95	BRA-012238		P. compressifolium	PLICATULA	Bom Retiro (SC), Brazil	2n=40	Pagliarini et al. [122]
100	BRA-011355		P. compressifolium	PLICATULA	Lagoa Vermelha (RS), Brazil	NA
101	BRA-012157		P. glaucescens	PLICATULA	Campos Novos (SC), Brazil	NA
102	BRA-006424		P. glaucescens	PLICATULA	Alegrete (RS), Brazil	2n=20	Pozzobon and Valls [125]
106	BRA-011363		P. glaucescens	PLICATULA	Lagoa Vermelha (RS), Brazil	NA
107	BRA-011398		P. glaucescens	PLICATULA	Lagoa Vermelha (RS), Brazil	2n=40	Pagliarini et al. [23]; Pagliarini et al. [122]
108	BRA-011002		P. glaucescens	PLICATULA	Santo Ângelo (RS), Brazil	2n=60	Pagliarini et al. [122]; Takayama et al. [124]
109	BRA-011401		P. glaucescens	PLICATULA	Lagoa Vermelha (RS), Brazil	2n=40	Pagliarini et al. [122]; Takayama et al. [124]
112	BRA-012483		P. guenoarum	PLICATULA	Pereira Barreto (SP), Brazil	2n=40	Pagliarini et al. [122]; Takayama et al. [124]
113	BRA-006572		P. guenoarum	PLICATULA	São Borja (RS), Brazil	2n=40	Pagliarini et al. [122]; Takayama et al. [124]
114	BRA-022641		P. guenoarum	PLICATULA	BRA-011398	NA
115	BRA-023621		P. guenoarum	PLICATULA	Dourados (MS), Brazil	NA
116	BRA-015083		P. guenoarum	PLICATULA	Quaraí (RS), Brazil	NA
117	BRA-014851		P. guenoarum	PLICATULA	João Pinheiro (MG), Brazil	2n=40	Pagliarini et al. [122]; Takayama et al. [124]
123	BRA-010332		P. oteroi	PLICATULA	Corumbá (MS), Brazil	2n=40	Pagliarini et al. [23]; Pagliarini et al. [122]
125	BRA-001503		P. oteroi	PLICATULA	Corumbá (MS), Brazil	2n=40	Pagliarini et al. [23]; Pagliarini et al. [122]
133	BRA-013111		P. plicatulum	PLICATULA	Balsa Nova (PR), Brazil	2n=40	Pagliarini et al. [122]; Takayama et al. [124]
134	BRA-013048		P. plicatulum	PLICATULA	Campo Largo (PR), Brazil	2n=40	Pagliarini et al. [122]; Takayama et al. [124]
137	BRA-020974		P. plicatulum	PLICATULA	São Luiz Gonzaga (RS), Brazil	2n=40	Pozzobon et al. [32]
138	BRA-022403		P. plicatulum	PLICATULA	Arroio dos Ratos (RS), Brazil	NA
139	BRA-003450		P. plicatulum	PLICATULA	Lages (SC), Brazil	NA
140	BRA-008834		P. plicatulum	PLICATULA	Porto Alegre (RS), Brazil	2n=40	Pagliarini et al. [122]; Takayama et al. [124]
141	BRA-020796		P. plicatulum	PLICATULA	Passo Fundo (RS), Brazil	2n=40	Pozzobon et al. [32]
143	BRA-009130		P. plicatulum	PLICATULA	Porto Lucena (RS), Brazil	2n=40	Pagliarini et al. [122]; Takayama et al. [124]
144	BRA-020702		P. plicatulum	PLICATULA	Vila Flores (RS), Brazil	2n=40	Pozzobon et al. [32]
145	BRA-011274		P. plicatulum	PLICATULA	Soledade (RS), Brazil	2n=40	Pagliarini et al. [23]; Pagliarini et al. [122]
146	BRA-012939		P. plicatulum	PLICATULA	Aral Moreira (MS), Brazil	2n=60	Pagliarini et al. [122]
147	BRA-009032		P. plicatulum	PLICATULA	Itaqui (RS), Brazil	2n=40	Pagliarini et al. [122]; Takayama et al. [124]
148	BRA-021601		P. plicatulum	PLICATULA	Carolina (MA), Brazil	NA
150	BRA-009181		P. plicatulum	PLICATULA	São Gabriel (RS), Brazil	NA
151	BRA-021598		P. plicatulum	PLICATULA	Riachão (MA), Brazil	NA
152	BRA-014389		P. plicatulum	PLICATULA	Palmas (PR), Brazil	NA
154	BRA-023302		P. plicatulum	PLICATULA	Anastácio (MS), Brazil	NA
155	BRA-012700		P. plicatulum	PLICATULA	Dourados (MS), Brazil	NA
156	BRA-014354		P. plicatulum	PLICATULA	Palmas (PR), Brazil	NA
157	BRA-022951		P. plicatulum	PLICATULA	Paranaiba (MS), Brazil	NA
158	BRA-020761		P. plicatulum	PLICATULA	Passo Fundo (RS), Brazil	2n=40	Pozzobon et al. [32]
178	BRA-013391		P. plicatulum	PLICATULA	Curitiba (PR), Brazil	2n=40	Pagliarini et al. [122]; Takayama et al. [124]
179	BRA-006700		P. rhodopedum	PLICATULA	Ciríaco (RS), Brazil	2n=40	Pagliarini et al. [122]; Takayama et al. [124]
182	BRA-013129		P. plicatulum	PLICATULA	Balsa Nova (PR), Brazil	NA
190	BRA-013307		P. plicatulum	PLICATULA	Quatro Barras (PR), Brazil	2n=40	Pagliarini et al. [122]; Takayama et al. [124]
201	BRA-014176		P. plicatulum	PLICATULA	Guarapuava (PR), Brazil	2n=40	Pagliarini et al. [23]; Pagliarini et al. [122]
216	BRA-022900		P. plicatulum	PLICATULA	Itarumã (GO), Brazil	NA
240	BRA-023663		P. plicatulum	PLICATULA	Campo Grande (MS), Brazil	NA
165	BRA-023582		P. rhodopedum	PLICATULA	Dourados (MS), Brazil	NA
166	BRA-023477		P. rhodopedum	PLICATULA	Aral Moreira (MS), Brazil	NA
168	BRA-023370		P. rojasii	PLICATULA	Dourados (MS), Brazil	NA
169	BRA-023647		P. rojasii	PLICATULA	Campo Grande (MS), Brazil	NA
170	BRA-022942		P. rojasii	PLICATULA	Paranaiba (MS), Brazil	NA
173	BRA-023213		P. wrightii	PLICATULA	Corumbá (MS), Brazil	NA
181	BRA-013404		P. sp	PLICATULA	Balsa Nova (PR), Brazil	2n=40	Adamowski et al. [114]; Pagliarini et al. [122]
199	BRA-013978		P. sp	PLICATULA	Ponta Grossa (PR), Brazil	NA
200	BRA-014168		P. sp	PLICATULA	Guarapuava (PR), Brazil	NA
202	BRA-012521		P. sp	PLICATULA	Três Lagoas (MS), Brazil	2n=40	Adamowski et al. [114]; Pagliarini et al. [122]
204	BRA-013951		P. compressifolium	PLICATULA	Ponta Grossa (PR), Brazil	2n=40	Adamowski et al. [114]
206	BRA-022705		P. sp	PLICATULA	BRA-011177	NA
208	BRA-011266		P. sp	PLICATULA	Passo Fundo (RS), Brazil	2n=40	Adamowski et al. [114]; Pagliarini et al. [122]
210	BRA-012866		P. sp	PLICATULA	Caarapó (MS), Brazil	NA
212	BRA-009687		P. sp	PLICATULA	Bella Vista, Paraguai (PGY)	2n=40	Pagliarini et al. [122]
215	BRA-023388		P. rhodopedum	PLICATULA	Dourados (MS), Brazil	NA
217	BRA-022926		P. limbatum	PLICATULA	Itarumã (GO), Brazil	NA
223	BRA-015091		P. sp	PLICATULA	Abelardo Luz (SC), Brazil	NA
227	BRA-010464		P. sp	PLICATULA	Aquidauana (MS), Brazil	2n=40	Pagliarini et al. [122]; Takayama et al. [124]
230	BRA-012416		P. commutatum	PLICATULA	Acreuna (GO), Brazil	NA
232	BRA-012874		P. sp	PLICATULA	Caarapó (MS), Brazil	NA
233	BRA-011517		P. sp	PLICATULA	Bom Jesus (RS), Brazil	2n=40	Adamowski et al. [114]
234	BRA-012742		P. sp	PLICATULA	Caarapó (MS), Brazil	2n=40	Pagliarini et al. [122]; Takayama et al. [124]
236	BRA-011479		P. sp	PLICATULA	Bom Jesus (RS), Brazil	2n=40	Takayama et al. [124]
118	BRA-023591		P. lepton	PLICATULA	Dourados (MS), Brazil	NA
119	BRA-023434		P. lepton	PLICATULA	Aral Moreira (MS), Brazil	NA
121	BRA-011215		P. lepton	PLICATULA	Santa Maria (RS), Brazil	NA
237	BRA-023531		P. lepton	PLICATULA	Coronel Sapucaia (RS), Brazil	NA
238	BRA-022845		P. limbatum	PLICATULA	Acreuna (GO), Brazil	NA
239	BRA-022969		P. sp	PLICATULA	Paranaiba (MS), Brazil	NA
241	BRA-023744		P. sp	PLICATULA	Alcinopolis (MS), Brazil	NA
243	BRA-012718		P. limbatum	PLICATULA	Dourados (MS), Brazil	2n=40	Pagliarini et al. [122]; Takayama et al. [124]
244	BRA-014621		P. sp	PLICATULA	Campos Novos (SC), Brazil	NA
246	BRA-012645		P. sp	PLICATULA	Dourados (MS), Brazil	NA
247	BRA-010243		P. sp	PLICATULA	Montes Claros (MG), Brazil	2n=40	Pagliarini et al. [23]; Adamowski et al. [114]
248	BRA-014109		P. sp	PLICATULA	Guarapuava (PR), Brazil	NA
249	BRA-010511		P. sp	PLICATULA	Coxim (MS), Brazil	2n=40	Pagliarini et al. [122]; Takayama et al. [124]
250	BRA-012530		P. limbatum	PLICATULA	Ribas do Rio Pardo (MS), Brazil	NA	Adamowski et al. [114]; Pagliarini et al. [122]
251	BRA-014117		P. sp	PLICATULA	Guarapuava (PR), Brazil	NA
252	BRA-010596		P. sp	PLICATULA	N.S. Livramento (MT), Brazil	NA
254	BRA-009407		P. sp	PLICATULA	Porto Velho (RO), Brazil	NA
256	BRA-010952		P. sp	PLICATULA	Palmeiras Missões (RS), Brazil	NA
258	BRA-010995		P. sp	PLICATULA	Ijuí (RS), Brazil	NA
260	BRA-023680		P. sp	PLICATULA	Costa Rica (MS), Brazil	NA
261	BRA-015075		P. sp	PLICATULA	Quaraí (RS), Brazil	2n=40	Pagliarini et al. [122]; Takayama et al. [124]
263	BRA-023671		P. limbatum	PLICATULA	Camapuã (MS), Brazil	NA
266	BRA-014630		P. sp	PLICATULA	Curitibanos (SC), Brazil	NA
267	BRA-006602		P. rhodopedum	PLICATULA	Santo Ângelo (RS), Brazil	NA
297	BRA-022101		P. exaltatum	QUADRIFARIA	Caseiros (RS), Brazil	NA
301	BRA-012793		P. conspersum	VIRGATA	Iguatemi (MS), Brazil	NA
303	BRA-019186		P. regnellii	VIRGATA	Rio Claro (SP), Brazil	2n=40	Pagliarini et al. [122]
304	BRA-009890		P. regnellii	VIRGATA	Lages (SC), Brazil	NA
305	BRA-022357		P. regnellii	VIRGATA	Capão Alto (SC), Brazil	NA
306	BRA-019186		P. regnellii	VIRGATA	Rio Claro (SP), Brazil	NA
310	BRA-022667		P. sp	VIRGATA	BRA-012424	2n=40	Takayama et al. [124]
317	BRA-022764		P. sp	NC	Goiânia (GO), Brazil	NA
318	BRA-022772		P. sp	NC	Goiânia (GO), Brazil	NA
323	BRA-022748		P. sp	NC	São Carlos (SP), Brazil	NA
324	BRA-022781		P. sp	NC	Goiânia (GO), Brazil	NA
325	BRA-022802		P. sp	NC	Goiânia (GO), Brazil	NA
326	BRA-022799		P. sp	NC	Goiânia (GO), Brazil	NA
48	BRA-006513		P. notatum	NOTATA	Uruguaiana (RS), Brazil	2n=40
49	BRA-021563		P. notatum	NOTATA	Capivari do Sul (RS), Brazil	2n=40
50	BRA-010006		P. notatum	NOTATA	Laguna (SC), Brazil	NA
52	BRA-023728		P. notatum	NOTATA	Costa Rica (MS), Brazil	NA
53	BRA-007986		P. notatum	NOTATA	Guaíba (RS), Brazil	2n=40	Pagliarini et al. [122]
54	BRA-006467		P. notatum	NOTATA	Alegrete (RS), Brazil	NA
55	BRA-006301		P. notatum	NOTATA	Uruguaiana (RS), Brazil	2n=40	Pagliarini et al. [122]
56	BRA-001112		P. notatum	NOTATA	Pensacola (FL) USA	NA
57	BRA-001074		P. notatum	NOTATA	Paraguai	NA
58	BRA-024236		P. notatum	NOTATA	Candói (PR), Brazil	2n=20
59	BRA-021547		P. notatum	NOTATA	Capivari do Sul (RS), Brazil	2n=40
60	BRA-023523		P. notatum	NOTATA	Coronel Sapucaia (MS), Brazil	NA
61	BRA-023558		P. notatum	NOTATA	Japorã (MS), Brazil	NA
62	BRA-023566		P. notatum	NOTATA	Japorã (MS), Brazil	2n=40
63	BRA-006173		P. notatum	NOTATA	Bagé (RS), Brazil	2n=20	Pagliarini et al. [23]; Pagliarini et al. [122]
64	BRA-012254		P. notatum	NOTATA	Macapá (AP), Brazil	NA
65	BRA-019178		P. notatum	NOTATA	São Carlos (SP), Brazil	NA
66	BRA-019470		P. notatum	NOTATA	Corrientes, Argentina	NA
67	BRA-021270		P. pumilum	NOTATA	Xangri-lá (RS), Brazil	2n=20
68	BRA-014842		P. subciliatum	NOTATA	Felixlândia (MG), Brazil	2n=40	Pagliarini et al. [122]
69	BRA-013871		P. ovale	OVALIA	Ponta Grossa (PR), Brazil	NA
M4	NA		P. notatum	NOTATA	Barra do Quaraí (RS), Brazil	2n=40	Dahmer et al. [126]
M5	NA		P. notatum	NOTATA	Capivari do Sul (RS), Brazil	2n=40	Dahmer et al. [126]
M6	NA		P. notatum	NOTATA	Capivari do Sul (RS), Brazil	2n=40	Dahmer et al. [126]
M7	NA		P. notatum	NOTATA	Capivari do Sul (RS), Brazil	2n=40	Dahmer et al. [126]
M8	NA		P. notatum	NOTATA	Japorã (MS), Brazil	2n=40	Dahmer et al. [126]
M10	NA		P. notatum	NOTATA	Candói (PR), Brazil	2n=40	Dahmer et al. [126]
M11	NA		P. notatum	NOTATA	Candói (PR), Brazil	2n=40	Dahmer et al. [126]
M14	NA		P. notatum	NOTATA	Capivari do Sul (RS), Brazil	2n=40	Dahmer et al. [126]
M17	NA		P. notatum	NOTATA	Capivari do Sul (RS), Brazil	2n=40	Dahmer et al. [126]
M18	NA		P. notatum	NOTATA	Capivari do Sul (RS), Brazil	2n=40	Dahmer et al. [126]
M23	NA		P. notatum	NOTATA	Encruzilhada do Sul (RS), Brazil	2n=40	Dahmer et al. [126]
M24	NA		P. notatum	NOTATA	Encruzilhada do Sul (RS), Brazil	2n=40	Dahmer et al. [126]
M25	NA		P. notatum	NOTATA	Lavras do Sul (RS), Brazil	2n=40	Dahmer et al. [126]
M26	NA		P. notatum	NOTATA	Caçapava do Sul (RS), Brazil	2n=40	Dahmer et al. [126]
M27	NA		P. notatum	NOTATA	Lavras do Sul (RS), Brazil	2n=40	Dahmer et al. [126]
M29	NA		P. notatum	NOTATA	Lavras do Sul (RS), Brazil	2n=40	Dahmer et al. [126]
M30	NA		P. notatum	NOTATA	Bagé (RS), Brazil	2n=40	Dahmer et al. [126]
M31	NA		P. notatum	NOTATA	André da Rocha (RS), Brazil	2n=40	Dahmer et al. [126]
M32	NA		P. notatum	NOTATA	Barretos ( SP), Brazil	2n=40	Dahmer et al. [126]
M33	NA		P. notatum	NOTATA	Vacaria (RS), Brazil	2n=40	Dahmer et al. [126]
M35	NA		P. notatum	NOTATA	São Borja (RS), Brazil	2n=40	Dahmer et al. [126]
M36	NA		P. notatum	NOTATA	Santo Tome, Argentina	2n=40	Dahmer et al. [126]
M37	NA		P. notatum	NOTATA	Santo Tome, Argentina	2n=40	Dahmer et al. [126]
M38	NA		P. notatum	NOTATA	Santo Tome, Argentina	2n=40	Dahmer et al. [126]
M39	NA		P. notatum	NOTATA	Santo Tome, Argentina	2n=40	Dahmer et al. [126]
M41	NA		P. notatum	NOTATA	Santo Tome, Argentina	2n=40	Dahmer et al. [126]
M42	NA		P. notatum	NOTATA	Santo Tome, Argentina	2n=40	Dahmer et al. [126]
M44	NA		P. notatum	NOTATA	Santo Tome, Argentina	2n=40	Dahmer et al. [126]
M46	NA		P. notatum	NOTATA	Santo Tome, Argentina	2n=40	Dahmer et al. [126]
M49	NA		P. notatum	NOTATA	Mostardas (RS), Brazil	2n=40	Dahmer et al. [126]
M50	NA		P. notatum	NOTATA	Piracicaba (SP), Brazil	2n=40	Dahmer et al. [126]
M51	NA		P. notatum	NOTATA	Posadas, Argentina	2n=40	Dahmer et al. [126]
M54	NA		P. notatum	NOTATA	Eldorado do Sul (RS), Brazil	2n=40	Dahmer et al. [126]
M55	NA		P. notatum	NOTATA	Quaraí (RS), Brazil	2n=40	Dahmer et al. [126]
M57	NA		P. notatum	NOTATA	Eldorado do Sul (RS), Brazil	NA
M66	NA		P. notatum	NOTATA	Colonia, Uruguay	2n=40	Dahmer et al. [126]
M67	NA		P. notatum	NOTATA	Colonia, Uruguay	2n=40	Dahmer et al. [126]
M69	NA		P. notatum	NOTATA	São José do Hortêncio-RS	2n=40	Dahmer et al. [126]
BAG	NA		P. notatum	NOTATA	Região das Missões – RS	2n=40	Dahmer et al. [126]
AR	NA		P. notatum	NOTATA	André da Rocha (RS), Brazil	2n=40	Dahmer et al. [126]
