# Supplementary material for: Genetic variation in polyploid forage grass: Assessing the molecular genetic variability in the Paspalum genus
Source: BMC Genet. 2013 Jun 8;14:50. doi: 10.1186/1471-2156-14-50 (PMC3682885; doi:10.1186/1471-2156-14-50)
Supplement: Additional file 3 — Chromosome number, polyploidy type, reproduction mode and genomes found in thePaspalumspecies. Chromosome number, type of polyploidy, reproduction mode and genomes found in the Paspalum species based on the literature [17,27,30-32,102-104,106-108,110,113,114],[122,124,125,127-157]. [file 1471-2156-14-50-S3.xlsx]

## Sheet: Additional file 2
Additional file 3 - Chromosome number, polyploidy type, reproduction mode and genomes found in Paspalum species.
SPECIES	CHROMOSOME NUMBER	POLYPLOIDY TYPE	REPRODUCTION MODE	GENOMES
P. indecorum	n=10 [127]		sexual	Partial homology with genomes D and N [128]
	2n=20 [129]
P. maritimum	2n=40 [114, 122]	segmental allotetraploid
P. conjugatum	n=10; n=20 [130]		sexual
	2n=40[27]
P. corcovadense	2n=20 [32]
	2n=40 [32]
P. dilatatum	2n=40 [102]	allotetraploid	sexual	IIJJ [102, 103]
	2n=50 [104]	allopentaploid	apomictic	IIJJX [104]
	2n=60 [106, 107]	allohexaploid	apomictic	IIJJXX [106, 107]
	2n=60 [108]	allohexaploid	apomictic	IIJJXX2 [108]
	2n=70 [131]
P. pauciciliatum	2n=40 [132]	allotetrploid	sexual
P. vaginatum	2n=20 [133]		sexual	DD [134]
	2n=40 [135]
P. jesuiticum	2n=30 [136]
P. lividum	2n=40 [17, 137, 138]	autotetraploid or segmental allotetraploid	apomictic
P. malacophylum	2n=20 [32, 139]		sexual
	2m=40 [27, 139]	autotetraploid	apomictic	MMMM [140]
P. modestum	2n=20 [27, 31, 141]		sexual self-incompatible	PP [128]
	2n=40 [31]
P. palustre	2n=20 [142, 143]		sexual self-incompatible
	2n=40 [31]
P. juergensii	2n=20 [144]		sexual	JJ [103, 134]
P. paniculatum	n=10 [136]		sexual	JJ
	2n=20 [32, 145]
P. notatum	2n=20 [146]		sexual self-incompatible	NN [147]
	2n=40 [148]	autotetraploid	apomictic
P. pumilum	2n=20 [17]		sexual	NN modified [149]
P. subciliatum	2n=40 [114]	allotetraploid
P. cromyorrhizon	2n=20 [150, 151]		sexual self-incompatible	NN modified [151]
	2n=40 [17, 27, 150, 151]	autotetraploid or segmental allotetraploid	apomictic
P. ionanthum	n=20 [127] (as P. guaraniticum)
	2n=40 [129] (as P. guaraniticum); [152, 153]	allotetraploid	sexual self-incompatible
	2n=80 [32, 153]
P. ovale	2n=80 [139]	alloctaploid
P. atratum	2n=20 [154]		sexual
	2n=40 [124, 155]	autotetraploid or segmental allotetraploid	apomíctic
P. compressifolium	2n=20 [30]		sexual
	2n=40 [27, 30, 154]	autotetraploid	apomictic
	2n=60 [136, 156]	allohexaploid	apomictic
P. glaucescens	2n=20 [124, 128]		sexual self-incompatible and compatible
	2n=60 [136, 156]	auto and segmental allotetraploid	apomictic
P. guenoarum	2n=40 [27, 124, 125, 145]	autotetraploid or segmental allotetraploid	apomictic	XXX1X1
P. oteroi	2n=40 [127]
P. plicatulum	2n=20 [128, 145]		sexual self-incompatible
	2n=40 [27, 114,124]		apomictic
	2n=60 [136, 156]
P. rhodopedum	2n=40 (as P. sp plicatula group) [114, 124, 136]
P. rojasii	2n=20 [128]		sexual
	2n=40 [128, 156]
P. wrightii	2n=20 [27, 124, 145]		sexual self-incompatible and compatible
	2n=30 [31, 143]
	2n=40 [31]		apomictic
P. limbatum	2n=20 [29]		sexual self-incompatible
	2n=40 (as P. sp Plicatula group) [124, 136]
	2n=80 [28]
P. commutatum	2n=18[157]		sexual
P. lepton	n=10 - Argentina
	2n=40 [125, 128, 156]		apomictic
P. exaltatum	2n=20 [113]		sexual
	2n=30 and 40 [113]	allopolyploid	apomictic
P. conspersum	2n=40 [110]			IIJ2J2
P. regnellii	2n=40 [27]		sexual autogamous
