# Supplementary material for: Genetic variation in polyploid forage grass: Assessing the molecular genetic variability in the Paspalum genus
Source: BMC Genet. 2013 Jun 8;14:50. doi: 10.1186/1471-2156-14-50 (PMC3682885; doi:10.1186/1471-2156-14-50)
Supplement: Additional file 4 — Size range, number of bands and PIC from the 12 SSR loci transferred to thePaspalumtaxa. Size range, number of bands and PIC from the 12 SSR loci transferred to the Paspalum taxa. [file 1471-2156-14-50-S4.xlsx]

## Sheet: Additional file 3
Additional File 4 - Size range, number of bands and PIC from the 12 SSR loci transferred to the Paspalum taxa
		PN03-A6											PA02-A5												PA01-E10												PA01-B7
Species (SN)/ Botanical group		Size range (bp)			NB			PIC					Size range (bp)			NB			PIC						Size range (bp)			NB			PIC						Size range (bp)			NB			PIC
P. notatum (61) – Notata		152-192			16			0.86					122-126			2			0.38						200-208			2			0.38						259-300			8			0.68
P. pumilum – Notata		WA			WA			-					122-126			2			-						200-208			2			-						267-269			2			-
P. subciliatum – Notata		WA			WA			-					122-126			2			-						200-208			2			-						269-276			2			-
P. ovale – Ovalia		WA			WA			-					122-126			2			-						200-208			2			-						269			1			-
P. cromyorhizon – Notata		158-182			4			-					122-126			2			-						200			1			-						259			1			-
P. ionanthum – Notata		162-182			3			-					122-126			2			-						200			1			-						259			1			-
P. atratum (11) – Plicatula		154-182			7			0.73					122-130			4			0.53						198-208			3			0.33						247-279			6			0.64
P. compressifolium (8) – Plicatula		184-192			7			0.74					122-126			3			0.51						180-210			4			0.42						239-275			8			0.78
P. glaucescens (6) – Plicatula		164-182			4			0.64					122-130			3			0.53						198-210			4			0.64						185-271			11			0.85
P. guenoarum (6) – Plicatula		160-182			5			0.72					122-126			2			0.38						198-208			3			0.44						247-273			6			0.74
P. oteroi (2) – Plicatula		160-182			4			0.68					122-126			2			0.38						200-208			2			0.35						189-251			3			0.55
P. plicatulum (27) – Plicatula		160-182			5			0.73					122-132			5			0.71						186-210			6			0.58						239-273			9			0.8
P. rhodopedum (5) – Plicatula		160-182			4			0.69					122-132			4			0.69						200			1			0						247-300			6			0.79
P. rojasii (3) – Plicatula		160-182			4			0.67					128-132			2			0.38						200			1			0						247-267			3			0.55
P. limbatum (6) – Plicatula		160-182			7			0.76					122-128			3			0.48						200			1			0						231-267			6			0.75
P. lepton (4) – Plicatula		160-182			6			0.76					122-126			3			0.51						180-208			3			0.45						239-280			6			0.79
Paspalum sp. – Plicatula (29)		160-182			5			0.71					122-134			6			0.7						200-210			3			0.17						239-310			14			0.83
P. commutatum – Plicatula		158-182			4			-					122-126			2			-						200			1			-						239-247			2			-
P. modestum (2) – Plicatula/Modesta		164-182			3			0.59					122-126			2			0.38						200			1			0						249-269			3			0.53
P. palustre – Plicatula/Modesta		162-182			3			-					122-126			2			-						200			1			-						249-269			3			-
P. wrightii – Plicatula		158-182			4			-					122-126			2			-						200			1			-						230			1			-
P. regnellii (4) – Virgata		164-182			4			0.7					122-128			3			0.59						200			1			0						259-310			3			0.59
P. conspersum – Virgata		162-182			3			-					128-132			2			-						200			1			-						259-310			2			-
P. exaltatum – Quadrifaria		162-182			3			-					122-126			2			-						200			1			-						259-310			2			-
P. indecorum (3) – Caespitosa		164-182			3			0.59					122-142			4			0.63						200			1			0						249-300			4			0.68
P. maritimum (3) – Caespitosa		166-180			3			0.54					122-126			2			0.38						200			1			0						259-301			3			0.53
P. conjugatum – Conjugata		180			1			-					122-126			2			-						200			1			-						239-269			4			-
P. corcovadense (2) – Corcovadensia		168-180			2			0.38					122-126			2			0.38						200			1			0						221-269			4			0.7
P. vaginatum (2) – Disticha		167-180			3			0.59					122-126			2			0.38						200			1			0						249-259			2			0.38
P. lividum (2) – Livida		164-180			3			0.59					122-126			2			0.38						200			1			0						249-269			3			0.56
P. jesuiticum – Livida		162-182			3			-					122-126			2			-						200			1									249-257			2			-
P. malacophyllum (4) – Subgenus Anachyris		164-180			3			0.59					122-126			2			0.38						200			1			0						249-259			2			0.35
Paspalum sp Subgenus Anachyris		162-182			3			-					122-126			2			-						200			1			-						249-257			2			-
P. juergensii (2) – Paniculata		164-182			3			0.59					122-126			2			0.38						200			1			0						249-269			3			0.56
P. dilatatum – Dilata		160-180			3			-					122-126			2			-						200			1			-						249-279			3			-
P. pauciciliatum – Dilatata		180			1			-					122-126			2			-						200			1			-						249-279			3			-
NB (number of bands); PIC (polymorphic information content); SN (sample number); WA (Weak amplification); - (not estimated).
Table 2 continuation
			PA01- F10									PA02-F8												PA01-C8												PA02-C3
Species (SN)/ Botanical group			Size range (bp)		NB		PIC					Size range (bp)			NB			PIC						Size range (bp)			NB			PIC						Size range (bp)			NB			PIC
P. notatum (61) – Notata			122-126		2		0.13					-			2			0.38						-			5			0.44						240-250			3			0.16
P. pumilum – Notata			200-220		2		-					-			2			-						-			2			-						240-244			2			-
P. subciliatum – Notata			218-220		2		-					-			2			-						-			2			-						240			1			-
P. ovale – Ovalia			220		1		-					-			2			-						WA			-			-						240			1			-
P. cromyorhizon – Notata			220		1		-					-			1			-						-			1			-						242			1			-
P. ionanthum – Notata			220		1		-					-			2			-						-			1			-						222-242			3			-
P. atratum (11) – Plicatula			210-240		4		0.41					-			4			0.49						-			3			0.51						222-370			6			0.73
P. compressifolium (8) – Plicatula			210-220		2		0.32					-			2			0.38						-			4			0.69						238-250			5			0.72
P. glaucescens (6) – Plicatula			194-236		7		0.71					-			2			0.38						-			5			0.72						236-400			6			0.77
P. guenoarum (6) – Plicatula			194-236		4		0.64					-			2			0.37						-			2			0.38						238-250			5			0.73
P. oteroi (2) – Plicatula			194-220		4		0.68					-			2			0.38						-			4			0.67						240-242			2			0.38
P. plicatulum (27) – Plicatula			194-236		4		0.36					-			3			0.46						-			5			0.65						236-400			8			0.74
P. rhodopedum (5) – Plicatula			220		1		0					-			2			0.37						-			5			0.73						238-250			6			0.74
P. rojasii (3) – Plicatula			220		1		0					-			2			0.36						-			2			0.38						238-250			3			0.54
P. limbatum (6) – Plicatula			206-220		2		0.21					-			2			0.38						-			4			0.61						238-242			3			0.49
P. lepton (4) – Plicatula			210-220		2		0.27					-			2			0.37						-			3			0.59						240-250			5			0.72
Paspalum sp. – Plicatula (29)			206-220		2		0.06					-			2			0.37						-			5			0.62						238-370			7			0.69
P. commutatum – Plicatula			220		1		-					-			2			-						-			3			-						238-242			2			-
P. modestum (2) – Plicatula/Modesta			210		1		0					-			2			0.38						-			2			0.38						240-250			3			0.55
P. palustre – Plicatula/Modesta			210		1		-					-			2			-						-			2			-						242			1			-
P. wrightii – Plicatula			220		1		-					-			2			-						-			2			-						238-250			3			-
P. regnellii (4) – Virgata			206-220		2		0.38					-			2			0.38						-			3			0.59						242			1			0
P. conspersum – Virgata			220		1		-					-			2			-						-			3			-						248			1			-
P. exaltatum – Quadrifaria			220		1		-					-			2			-						-			2			-						238-252			2			-
P. indecorum (3) – Caespitosa			188-220		2		0.38					-			3			0.56						-			1			0						236-250			3			0.55
P. maritimum (3) – Caespitosa			204-210		2		0.36					-			3			0.58						-			2			0.35						248			1			0
P. conjugatum – Conjugata			210		1		-					-			1			-						-			1			-						WA			-			-
P. corcovadense (2) – Corcovadensia			210		1		0					-			2			0.38						-			2			0.38						248			1			0
P. vaginatum (2) – Disticha			210-228		2		0.35					-			2			0.38						-			1			0						238-244			2			0.35
P. lividum (2) – Livida			210-222		2		0.38					-			1			0						-			1			0						238-250			3			0.55
P. jesuiticum – Livida			210		1		-					-			2			-						-			1			-						236-238			2			-
P. malacophyllum (4) – Subgenus Anachyris			210		1		0					-			2			0.38						-			2			0.38						240			1			0
Paspalum sp Subgenus Anachyris			210		1		-					-			2			-						-			2			-						240			1			-
P. juergensii (2) – Paniculata			210		1		0					-			2			0.38						-			2			0.38						244			1			0
P. dilatatum – Dilata			198-210		3		-					-			2			-						-			1			-						238-244			2			-
P. pauciciliatum – Dilatata			200-210		2		-					-			2			-						-			1			-						238-244			2			-
NB (number of bands); PIC (polymorphic information content); SN (sample number); WA (Weak amplification); - (not estimated).
Table 2 continuation
	PA02-B1										PN02-B5Bb											PA01-C1												PN03-C7
Species (SN)/ Botanical group	Size range (bp)			NB		PIC					Size range (bp)			NB			PIC					Size range (bp)				NB			PIC					Size range (bp)				NB			PIC
P. notatum (61) – Notata	148-176			7		0.58					178-212			7			0.47					-				3			0.09					157-165				5			0.65
P. pumilum – Notata	142-150			2		-					152-204			4			-					-				1			-					145-165				4			-
P. subciliatum – Notata	152-174			5		-					178-212			2			-					-				1			-					145-165				3			-
P. ovale – Ovalia	130-162			2		-					152-204			3			-					-				1			-					149-165				4			-
P. cromyorhizon – Notata	148-168			2		-					184-208			3			-					-				1			-					165				1			-
P. ionanthum – Notata	148-168			3		-					184-210			3			-					-				1			-					135-165				3			-
P. atratum (11) – Plicatula	136-174			7		0.68					184-226			7			0.75					-				3			0.26					147-165				7			0.75
P. compressifolium (8) – Plicatula	130-168			6		0.7					184-234			8			0.75					-				1			0					143-169				6			0.76
P. glaucescens (6) – Plicatula	130-172			9		0.85					184-234			9			0.79					-				1			0					133-169				11			0.84
P. guenoarum (6) – Plicatula	148-168			6		0.74					184-220			6			0.75					-				4			0.54					147-169				5			0.73
P. oteroi (2) – Plicatula	148-156			4		0.67					184-220			3			0.59					-				2			0.35					147-157				2			0.38
P. plicatulum (27) – Plicatula	130-168			9		0.71					184-234			10			0.72					-				3			0.31					143-169				11			0.74
P. rhodopedum (5) – Plicatula	146-168			5		0.69					184-220			5			0.73					-				1			0					147-169				6			0.78
P. rojasii (3) – Plicatula	138-168			4		0.67					184-220			5			0.72					-				2			0.3					147-169				5			0.76
P. limbatum (6) – Plicatula	146-168			4		0.6					156-226			8			0.82					-				2			0.21					147-165				4			0.68
P. lepton (4) – Plicatula	146-168			4		0.64					184-234			5			0.74					-				1			0					149-165				6			0.78
Paspalum sp. – Plicatula (29)	146-168			8		0.72					158-226			12			0.82					-				6			0.41					147-169				10			0.79
P. commutatum – Plicatula	148-168			2		-					184-226			6			-					-				3			-					147-161				3			-
P. modestum (2) – Plicatula/Modesta	148-168			7		0.8					184-210			4			0.67					-				1			0					149-177				4			0.67
P. palustre – Plicatula/Modesta	148-168			4		-					184-227			3			-					-				1			-					159-165				2			-
P. wrightii – Plicatula	148-168			2		0.38					184-226			6			0.78					-				1			-					143-165				3			-
P. regnellii (4) – Virgata	148-168			2		-					152-220			5			-					-				1			0					145-165				4			0.65
P. conspersum – Virgata	130-148			2		-					152-226			6			-					-				1			-					147-169				4			-
P. exaltatum – Quadrifaria	130-168			4		0.64					184-220			6			0.78					-				2			-					147-165				4			-
P. indecorum (3) – Caespitosa	144-146			2		0.36					184-208			3			0.59					-				2			0.3					145-167				5			0.74
P. maritimum (3) – Caespitosa	174-178			2		-					184-210			3			-					-				2			0.3					145-165				2			0.38
P. conjugatum – Conjugata	156-202			3		0.55					184-210			5			0.76					-				1			-					146				1			-
P. corcovadense (2) – Corcovadensia	130-168			4		0.67					162-196			4			0.68					-				1			0					157-165				2			0.35
P. vaginatum (2) – Disticha	148-168			4		0.7					184-198			4			0.7					-				1			0					153-165				4			0.67
P. lividum (2) – Livida	130-156			4							152-196			5			-					-				1			0					149-177				2			0.38
P. jesuiticum – Livida	148-168			3		0.57					184-198			3			0.59					-				1			-					149-177				4			-
P. malacophyllum (4) – Subgenus Anachyris	146-152			3		-					184-188			2			-					-				1			0					151-165				3			0.56
Paspalum sp Subgenus Anachyris	148-168			3		0.55					152-208			4			0.7					-				1			-					156-165				2			-
P. juergensii (2) – Paniculata	148-168			3		-					184-210			4			-					-				1			0					147-165				2			0.38
P. dilatatum – Dilata	148-172			3		-					152-208			5			-					-				1			-					149-177				4			-
P. pauciciliatum – Dilatata	130-168			4		-					152-208			4			-					-				1			-					155-177				4			-
NB (number of bands); PIC (polymorphic information content); SN (sample number); WA (Weak amplification); - (not estimated).
Transferor para Additional File
