# Supplementary material for: Genetic variation in polyploid forage grass: Assessing the molecular genetic variability in the Paspalum genus
Source: BMC Genet. 2013 Jun 8;14:50. doi: 10.1186/1471-2156-14-50 (PMC3682885; doi:10.1186/1471-2156-14-50)
Supplement: Additional file 6 — Magnitude ofΔK from the STRUCTURE analysis of thePaspalum notatumaccessions. Magnitude of ΔK from the STRUCTURE analysis of K (mean ± SD over 8 replicates), calculated following the ΔK method proposed by Evanno et al. [84] for Paspalum notatum microsatellite data. [file 1471-2156-14-50-S6.xlsx]

## Sheet: Additional file 5
Additional file 6 - Magnitude of ΔK from the STRUCTURE analysis of K (mean ± SD over 8 replicates), calculated following the ΔK method proposed by Evanno et al. [33] for Paspalum notatum microsatellite data.
