# Supplementary material for: Genetic variation in polyploid forage grass: Assessing the molecular genetic variability in the Paspalum genus
Source: BMC Genet. 2013 Jun 8;14:50. doi: 10.1186/1471-2156-14-50 (PMC3682885; doi:10.1186/1471-2156-14-50)
Supplement: Additional file 8 — Statistics describing nine morphological traits from 46Paspalum notatumaccessions. Statistics describing nine morphological traits from 46 Paspalum notatum accessions. [file 1471-2156-14-50-S8.xlsx]

## Sheet: Additional file 6
Additional file 8 - Statistics describing nine morphological traits from 46 Paspalum notatum accessions.
	N. obs	Average	Minimum	Maximum	Variance	SD
Leaf sheath length (cm)	46	4117	2.8	6.7	0.707	0.841
Leaf sheath width (cm)	46	0.72	0.5	1.3	0.017	0.1293
Inflorescence stem length (cm)	46	29859	17	59.5	76981	87739
Average length of inflorescence branches (cm)	44	8142	4.3	13.5	3910	19773
Leaf blade length (cm)	46	18733	6.8	38.8	52668	72572
Leaf blade width (cm)	46	0.737	0.4	1	0.021	0.1451
Leaf blade hairiness	46	1283	1	3	0.252	0.5017
Spikelet length (mm)	46	3163	2	4	0.157	0.3963
Spikelet width (mm)	46	2072	1.5	3	0.081	0.2841
