# Supplementary material for: Genetic variation in polyploid forage grass: Assessing the molecular genetic variability in the Paspalum genus
Source: BMC Genet. 2013 Jun 8;14:50. doi: 10.1186/1471-2156-14-50 (PMC3682885; doi:10.1186/1471-2156-14-50)
Supplement: Additional file 9 — Principal components of nine morphological traits from 46Paspalum notatumaccessions. Principal components of nine morphological traits from 46 Paspalum notatum accessions. [file 1471-2156-14-50-S9.xlsx]

## Sheet: Additional file 7
Additional file 9 - Principal components of nine morphological traits from 46 Paspalum notatum accessions.
Traits	Eigenvectors
	PC1	PC2	PC3	PC4	PC5	PC6	PC7	PC8	PC9
Leaf sheath length (LSL) (cm)	0.382	-0.364	-0.213	-0.094	0.12	0.358	0.646	0.158	0.289
Leaf sheath width (LSW) (cm)	0.23	0.083	-0.579	0.372	0.586	0.018	-0.205	-0.196	-0.207
Inflorescence stem length (ISL) (cm)	0.392	-0.098	0.422	0.206	-0.06	0.646	-0.388	0.062	-0.204
Average length of inflorescence branches (ALIB) (cm)	0.465	-0.041	0.339	-0.052	0.13	-0.337	-0.08	-0.586	0.429
Leaf blade length (LBL) (cm)	0.48	-0.188	0.109	-0.065	0.041	-0.552	-0.033	0.528	-0.363
Leaf blade width (LBW) (cm)	0.223	0.403	-0.069	0.676	-0.482	-0.108	0.244	0.07	0.134
Leaf blade hairiness (LBH)	-0.23	0.266	0.508	0.263	0.621	-0.012	0.247	0.286	0.145
Spikelet length (SL) (mm)	0.216	0.555	0.088	-0.371	0.02	0.114	0.389	-0.272	-0.512
Spikelet width (SW) (mm)	0.228	0.523	-0.21	-0.374	0.039	0.11	-0.334	0.387	0.465
Eigenvalue	2967	2002	1458	0.777	0.582	0.406	0.354	0.269	0.184
Total variance explained (%)	32.96	22.24	16.2	8.64	6.47	4.51	3.94	2.99	2.05
Cumulative total variance explained (%)	32.96	55.21	71.41	80.05	86.52	91.03	94.96	97.95	100
