# Supplementary material for: Genetic variation in polyploid forage grass: Assessing the molecular genetic variability in the Paspalum genus
Source: BMC Genet. 2013 Jun 8;14:50. doi: 10.1186/1471-2156-14-50 (PMC3682885; doi:10.1186/1471-2156-14-50)
Supplement: Additional file 10 — Botanical identification of Paspalum notatumaccessions according to different authors and the corresponding STRUCTURE group. Botanical identification of Paspalum notatum accessions according to different authors and the corresponding STRUCTURE group. [file 1471-2156-14-50-S10.xlsx]

## Sheet: Additional file 8
Additional file 10 - Botanical identification of Paspalum notatum accessions according to different authors and the corresponding STRUCTURE group.
CODE	ID	Parodi [7]	Barreto [8]	Canto-Dorow [9]	Structure group
		Variety	Form	Biotype
4	M6	typicum	common	D major
1	49	typicum	common	D major
7	M5	typicum	common	D major
9	M49	typicum	common	D major	A
8	M14	typicum	common	D major
5	M17	typicum	common	D major
6	M18	typicum	common	D major
3	M7	typicum	common	D major
2	59	typicum	common	D major
26	M35	typicum	common	C
27	M31	typicum	common	B
28	M29	typicum	common	B	D
24	M10	typicum	common	B
25	M11	typicum	common	B
12	M27	typicum	common	B
11	M26	typicum	common	B
10	M25	typicum	common	B
14	M23	typicum	common	B	B
13	M28	typicum	common	B
15	M24	typicum	common	B
16	M33	typicum	common	B
17	M30	typicum	common	B
49	M66	latiflorum	Uruguaiana hairy	D major
50	M67	latiflorum	Uruguaiana hairy	D major
52	55	latiflorum	-	-	G
53	54	latiflorum	-	-
48	M56	latiflorum	Uruguaiana hairy	D major
51	M55	latiflorum	Uruguaiana hairy	D major
21	64	-	-	-
20	65	-	-	-
18	M8	typicum	Giant	A	C
19	62	typicum	Giant	A
22	M50	typicum	Giant	A
23	M32	typicum	Giant	A
43	M39	latiflorum	Uruguaiana	A
42	M37	latiflorum	Uruguaiana	A
41	M46	latiflorum	Uruguaiana	A
45	M44	latiflorum	Uruguaiana	A	F
44	M42	latiflorum	Uruguaiana	A
40	M38	latiflorum	Uruguaiana	A
46	M36	latiflorum	Uruguaiana	A
47	M41	latiflorum	Uruguaiana	A
38	M51	latiflorum	Uruguaiana	A
30	61	-	-	-
31	60	-	-	-
36	52	-	-	-
39	M54	latiflorum	Giant	A	E
34	53	-	Giant	A
29	M4	latiflorum	Uruguaiana	A
32	57	latiflorum	Giant	A
35	48	-	Uruguaiana	A
33	56	latiflorum	Giant	A
37	M2	latiflorum	Uruguaiana	A
55	66	-	-	-
54	Pens	saurae	P. saurae	saurae	G
57	63	saurae	P. saurae	saurae
56	58	saurae	P. saurae	saurae
* typicum = var. notatum
